# Supplementary material for: In Vitro Antibacterial Activity of a Novel Resin-Based Pulp Capping Material Containing the Quaternary Ammonium Salt MAE-DB and Portland Cement
Source: PLoS One. 2014 Nov 12;9(11):e112549. doi: 10.1371/journal.pone.0112549 (PMC4229210; doi:10.1371/journal.pone.0112549)
Supplement: Data S1 — Raw data. (XLS) [file pone.0112549.s001.xls]

## Sheet: CFU
		CFU counts from S. mutans biofilms on material surfaces						10^7CFU/sample
			without aging					aging 6 months
		0%，0	5%，0	5%，2:1	MTA	Dycal	0%，0	5%，0	5%，2:1	MTA	Dycal
		6.46	0.4188	0.452	44.62	57.32	6.86	0.4588	0.452	41.62	55.72
		5.44	0.3732	0.556	48.38	47.12	5.534	0.3732	0.596	46.14	49.72
		4.58	0.218	0.686	52.2	39.356	4.68	0.248	0.656	57.12	34.56
		7.4	0.312	0.773	38.11	34.32	7.52	0.352	0.753	35.51	38.52
		6.285	0.32	0.649	40.45	41.07	6.385	0.32	0.689	43.45	42.07
		5.548	0.478	0.568	58.53	53.52	5.748	0.478	0.618	54.53	58.52
		5.95217	0.353333	0.614	47.0483	45.451	6.12117	0.371667	0.627333	46.395	46.5183	mean
		0.977077	0.0909473	0.112618	7.60881	8.82053	1.01323	0.0863146	0.102203	8.13911	9.65116	SD
		CFU counts from S. mutans in culture medium away from the surfaces						10^9CFU/ml
			without aging					aging 6 months
		0%，0	5%，0	5%，2:1	MTA	Dycal	0%，0	5%，0	5%，2:1	MTA	Dycal
		1.696	1.872	1.72	1.076	1.471	1.736	1.562	1.372	1.316	1.251
		1.592	1.724	1.28	1.364	1.729	1.572	1.514	1.438	1.334	1.556
		1.64	1.216	1.836	1.52	1.632	1.681	1.096	1.778	1.452	1.485
		1.392	1.568	1.548	1.282	1.207	1.386	1.648	1.586	1.522	1.641
		1.283	1.159	1.352	1.769	1.337	1.543	1.439	1.633	1.714	1.363
		1.493	1.472	1.452	1.452	1.136	1.483	1.342	1.862	1.612	1.766
		1.516	1.50183	1.53133	1.4105	1.41867	1.56683	1.4335	1.6115	1.49167	1.51033	mean
		0.157319	0.279601	0.214624	0.233581	0.234917	0.128043	0.195608	0.189234	0.156284	0.186616	SD

## Sheet: Metabolic activity
Metabolic activity of S. mutans in biofilms on material surfaces
			without aging					aging 6 months
	0%,0	5%,0	5%,2:1	MTA	Dycal	0%,0	5%,0	5%,2:1	MTA	Dycal
	0.762	0.143	0.185	1.375	1.513	0.753	0.152	0.201	1.375	1.546
	0.794	0.157	0.171	1.348	1.246	0.785	0.167	0.187	1.348	1.273
	0.903	0.135	0.185	1.424	1.379	0.883	0.149	0.175	1.424	1.362
	0.831	0.181	0.175	1.472	1.166	0.946	0.186	0.191	1.476	1.426
	0.937	0.148	0.198	1.529	1.061	0.983	0.179	0.198	1.569	1.231
	0.713	0.174	0.203	1.103	1.196	0.833	0.197	0.209	1.221	1.191
mean	0.823333	0.156333	0.186167	1.37517	1.26017	0.863833	0.171667	0.1935	1.40217	1.33817
	0.823	0.156	0.186	1.375	1.26	0.864	0.172	0.194	1.402	1.338
SD	0.085	0.018	0.012	0.148	0.162	0.0902982	0.0190962	0.0118954	0.118537	0.133317
	Metabolic activity of S. mutans in culture medium away from the surfaces
			without aging					aging 6 months
	0%,0	5%,0	5%,2:1	MTA	Dycal	0%,0	5%,0	5%,2:1	MTA	Dycal
	1.723	1.771	1.839	1.732	1.915	1.613	1.811	1.939	1.572	2.065
	1.838	2.026	1.774	1.663	1.779	1.732	1.716	2.024	1.963	1.939
	1.915	1.824	1.452	1.828	1.598	1.955	1.714	1.702	1.848	1.878
	1.658	1.983	1.726	1.955	1.657	1.918	1.543	1.626	1.875	1.737
	1.744	1.925	1.567	1.754	1.561	1.814	1.925	1.767	1.794	1.856
	1.595	1.768	1.682	1.912	1.837	1.865	1.634	1.882	1.672	1.767
mean	1.7455	1.88283	1.67333	1.80733	1.7245	1.81617	1.72383	1.82333	1.78733	1.87367
	1.746	1.883	1.673	1.807	1.725	1.816	1.724	1.823	1.787	1.874
SD	0.116706	0.110872	0.141932	0.111839	0.14086	0.126803	0.133413	0.150946	0.142786	0.119385
